# Supplementary material for: diaTracer enables spectrum-centric analysis of diaPASEF proteomics data
Source: Nat Commun. 2025 Jan 2;16:95. doi: 10.1038/s41467-024-55448-8 (PMC11696033; doi:10.1038/s41467-024-55448-8)
Supplement: Supplementary file 8 — Source data [file 41467_2024_55448_MOESM8_ESM.xlsx]

## Sheet: README
Please download the scripts from GitHub (https://github.com/Nesvilab/diaTracer-manuscript) and all source data from Massive (https://massive.ucsd.edu/ProteoSAFe/dataset.jsp?task=85c80cf99442470e9e2aa01830c88120). Following the GitHub README to reproduce all results in the paper.

## Sheet: Figure 2
https://massive.ucsd.edu/ProteoSAFe/dataset.jsp?task=85c80cf99442470e9e2aa01830c88120
revisionData.zip

## Sheet: Figure 3
https://massive.ucsd.edu/ProteoSAFe/dataset.jsp?task=85c80cf99442470e9e2aa01830c88120
CSFData.zip

## Sheet: Figure 4
https://massive.ucsd.edu/ProteoSAFe/dataset.jsp?task=85c80cf99442470e9e2aa01830c88120
plasmaData.zip

## Sheet: Figure 5
https://massive.ucsd.edu/ProteoSAFe/dataset.jsp?task=85c80cf99442470e9e2aa01830c88120
HLAData.zip

## Sheet: Figure 6
https://massive.ucsd.edu/ProteoSAFe/dataset.jsp?task=85c80cf99442470e9e2aa01830c88120
phosphoData.zip

## Sheet: Figure 7
https://massive.ucsd.edu/ProteoSAFe/dataset.jsp?task=85c80cf99442470e9e2aa01830c88120
lowInputData.zip

## Sheet: Supplementary Figure 1
https://massive.ucsd.edu/ProteoSAFe/dataset.jsp?task=85c80cf99442470e9e2aa01830c88120
CSFData.zip

## Sheet: Supplementary Figure 2
https://massive.ucsd.edu/ProteoSAFe/dataset.jsp?task=85c80cf99442470e9e2aa01830c88120
CSFData.zip

## Sheet: Supplementary Figure 3
https://massive.ucsd.edu/ProteoSAFe/dataset.jsp?task=85c80cf99442470e9e2aa01830c88120
CSFData.zip

[truncated: 6 more sheets: Supplementary Figure 4, Supplementary Figure 5, Supplementary Figure 6, Supplementary Figure 7, Supplementary Figure 8, Supplementary Figure 9]
